# Supplementary material for: Cu-TCPP Nanosheets-Sensitized Electrode for Simultaneous Determination of Hydroquinone and Catechol
Source: Materials (Basel). 2022 Jun 30;15(13):4625. doi: 10.3390/ma15134625 (PMC9267553; doi:10.3390/ma15134625)
Supplement: Supplementary file 1 [file materials-15-04625-s001.zip]

Archive with 1 entries (1 files):
- materials-1777682-supplementary.pdf
